# Supplementary material for: Trichoderma atroviride Enhances Impatiens walleriana Hook. f Growth and Flowering in Different Growing Media
Source: Plants (Basel). 2024 Feb 21;13(5):583. doi: 10.3390/plants13050583 (PMC10934068; doi:10.3390/plants13050583)
Supplement: Supplementary file 1 [file plants-13-00583-s001.zip]

Archive with 1 entries (1 files):
- plants-2859661-supplementary.pdf
